# Supplementary material for: Differences in Non-Pathogenic Lung-Colonizing Bacteria Among Patients with Different Types of Pneumonia: A Retrospective Study
Source: Microorganisms. 2025 Sep 9;13(9):2099. doi: 10.3390/microorganisms13092099 (PMC12472864; doi:10.3390/microorganisms13092099)
Supplement: Supplementary file 1 [file microorganisms-13-02099-s001.zip]

Archive with 8 entries (8 files):
- Additional File.pdf
- Figure S1.tif
- Figure S2.tif
- Figure S3.tif
- Figure S4.tif
- Figure S5.tif
- Figure S6.tif
- Figure S7.tif
